# Supplementary material for: Held out wings RNA binding activity in the cytoplasm during early spermatogenesis
Source: Commun Biol. 2026 Jan 12;9:156. doi: 10.1038/s42003-025-09435-4 (PMC12868882; doi:10.1038/s42003-025-09435-4)
Supplement: Supplementary file 3 — Supplementary Data 1 [file 42003_2025_9435_MOESM3_ESM.xlsx]

## Sheet: Sheet1
Sample	Transcript name	Transcript ID	Length	EffectiveLength	TPM	NumReads	TPM sum
nos-GAL4 input	how-RA	FBtr0084177	3964	3715	0.904679	159.744
	how-RB	FBtr0084178	1759	1510	1.0191	73.142
	how-RC	FBtr0100514	2181	1932	1.26602	116.256
	how-RD	FBtr0301401	3884	3635	0	0
	how-RE	FBtr0301402	3103	2854	0.46338	62.858
	how-RF	FBtr0335195	4003	3754	0	0	3.65318
nos-GAL4>HOW(S)-HA input 1	how-RA	FBtr0084177	3964	3715	0	0
	how-RB	FBtr0084178	1759	1510	0.456701	23.576
	how-RC	FBtr0100514	2181	1932	0.900525	59.478
	how-RD	FBtr0301401	3884	3635	0.382408	47.521
	how-RE	FBtr0301402	3103	2854	0.558908	54.532
	how-RF	FBtr0335195	4003	3754	0.427727	54.893	2.72627
nos-GAL4>HOW(S)-HA input 2	how-RA	FBtr0084177	3964	3715	0.748295	162.07
	how-RB	FBtr0084178	1759	1510	0.84354	74.26
	how-RC	FBtr0100514	2181	1932	1.31876	148.54
	how-RD	FBtr0301401	3884	3635	0	0
	how-RE	FBtr0301402	3103	2854	0.446541	74.3
	how-RF	FBtr0335195	4003	3754	0.204839	44.831	3.56197
nos-GAL4>HOW(S)-HA input 3	how-RA	FBtr0084177	3964	3715	0.29843	64.124
	how-RB	FBtr0084178	1759	1510	0.537605	46.953
	how-RC	FBtr0100514	2181	1932	1.30865	146.235
	how-RD	FBtr0301401	3884	3635	0	0
	how-RE	FBtr0301402	3103	2854	0.518403	85.574
	how-RF	FBtr0335195	4003	3754	0.525563	114.114	3.18865
