# Supplementary material for: Held out wings RNA binding activity in the cytoplasm during early spermatogenesis
Source: Commun Biol. 2026 Jan 12;9:156. doi: 10.1038/s42003-025-09435-4 (PMC12868882; doi:10.1038/s42003-025-09435-4)
Supplement: Supplementary file 4 — Supplementary Data 2 [file 42003_2025_9435_MOESM4_ESM.xlsx]

## Sheet: UTR motif cross check
3UTRs
UniProt_Protein	FlyBase GeneID	FlyBase Transcript ID	FlyBase Transcript Name	Motif(s)	mass_spec_logfc	mass_spec_padj
P26686	FBgn0004587	FBtr0082804	B52-RF	GCTAAC	-1.31036	0.00860488
P26686	FBgn0004587	FBtr0300588	B52-RK	GCTAAC	-1.31036	0.00860488
Q9VQF7	FBgn0031453	FBtr0307080	Bacc-RC	TCTAAC	-2.03125	0.00832189
Q9VQF7	FBgn0031453	FBtr0335125	Bacc-RD	TCTAAC	-2.03125	0.00832189
Q9VP22	FBgn0037093	FBtr0078358	Cdk12-RA	TCTAAC	-1.13451	0.0113471
A1ZAX1	FBgn0034258	FBtr0340269	eIF3c-RB	ACTAAC	-1.04808	0.00753097
Q95028	FBgn0001258	FBtr0077008	Ldh-RA	ACTAAC	2.56316	7.07591e-06
Q95028	FBgn0001258	FBtr0332065	Ldh-RB	ACTAAC, ACTAAC	2.56316	7.07591e-06
Q95028	FBgn0001258	FBtr0332066	Ldh-RC	ACTAAC	2.56316	7.07591e-06
Q95028	FBgn0001258	FBtr0332067	Ldh-RD	ACTAAC	2.56316	7.07591e-06
Q9V895	FBgn0034282	FBtr0086823	Mapmodulin-RA	ACTAAC	-1.75832	0.00279996
Q9V895	FBgn0034282	FBtr0086822	Mapmodulin-RB	ACTAAC	-1.75832	0.00279996
Q9V895	FBgn0034282	FBtr0300410	Mapmodulin-RD	ACTAAC	-1.75832	0.00279996
P48612	FBgn0011207	FBtr0079847	pelo-RA	CCTAAC	-1.00246	0.00644858
5UTRs
UniProt_Protein	FlyBase GeneID	FlyBase Transcript ID	FlyBase Transcript Name	Motif(s)	mass_spec_logfc	mass_spec_padj
P26686	FBgn0004587	FBtr0308196	B52-RN	GCGAG, GCGTG	-1.31036	0.00860488
Q9VP22	FBgn0037093	FBtr0078358	Cdk12-RA	GCGAG, GCGTG	-1.13451	0.0113471
Q9VP22	FBgn0037093	FBtr0078357	Cdk12-RB	GCGAG, GCGAG, GCGTG, GCGTG	-1.13451	0.0113471
Q9VP22	FBgn0037093	FBtr0332716	Cdk12-RC	GCGAG, GCGTG	-1.13451	0.0113471
P22058	FBgn0000412	FBtr0081988	D1-RA	GCGTG, GCGTG, GCGTG	-1.3285	0.0192711
P22058	FBgn0000412	FBtr0081987	D1-RC	GCGTG, GCGTG	-1.3285	0.0192711
P22058	FBgn0000412	FBtr0301524	D1-RD	GCGTG	-1.3285	0.0192711
Q9VXK6	FBgn0030719	FBtr0074146	eIF5-RC	GCGTG	-1.03209	0.00338301
Q05783	FBgn0004362	FBtr0345487	HmgD-RD	GCGAG, GCGAG, GCGAG	-1.63823	0.00589827
Q95028	FBgn0001258	FBtr0332067	Ldh-RD	GCGTG	2.56316	7.07591e-06
Q9V895	FBgn0034282	FBtr0086823	Mapmodulin-RA	GCGAG, GCGAG, GCGAG, GCGTG, GCGTG, GCGTG, GCGTG	-1.75832	0.00279996
Q9V895	FBgn0034282	FBtr0086822	Mapmodulin-RB	GCGTG	-1.75832	0.00279996
Q9V895	FBgn0034282	FBtr0113091	Mapmodulin-RC	GCGAG, GCGTG	-1.75832	0.00279996
Q9V895	FBgn0034282	FBtr0300410	Mapmodulin-RD	GCGAG, GCGAG, GCGAG, GCGTG, GCGTG, GCGTG, GCGTG	-1.75832	0.00279996
P48612	FBgn0011207	FBtr0079847	pelo-RA	GCGTG	-1.00246	0.00644858

## Sheet: mass spec
Protein.Group	UniProt_Entry	UniProt_Protein names	UniProt_InterPro	UniProt_Pfam	UniProt_IntAct	Stripped.Sequence (Concatenate)	Stripped.Sequence (Count)	UniProt_Protein ID	UniProt_Entry Name	UniProt_Reviewed	UniProt_Gene Names (primary)	UniProt_Organism	UniProt_Gene Ontology (GO)	UniProt_Gene Ontology (biological process)	UniProt_Gene Ontology (molecular function)	UniProt_Gene Ontology (cellular component)	UniProt_Gene Ontology IDs	UniProt_Subcellular location [CC]	UniProt_Protein families	UniProt_Interacts with	LIMMA_HOW-BSK.logFC	LIMMA_HOW-BSK.AveExpr	LIMMA_HOW-BSK.t	LIMMA_HOW-BSK.P.Value	LIMMA_HOW-BSK.adj.P.Val	LIMMA_HOW-BSK.B	LIMMA_HOW-BSK.logFC_delog			UniProt_Protein ID	FlybaseID	Flybase name	LIMMA_HOW-BSK.logFC	LIMMA_HOW-BSK.adj.P.Val
Q95028	Q95028	L-lactate dehydrogenase (EC 1.1.1.27)	IPR001557;IPR011304;IPR018177;IPR022383;IPR001236;IPR015955;IPR036291;	PF02866;PF00056;	Q95028;	QILTPTEVEQLQK;QVVDSAYEVIK;VIGSGTNLDSSR	3	Q95028	LDH_DROME	reviewed	Ldh	Drosophila melanogaster (Fruit fly)	mitochondrion [GO:0005739]; alpha-ketoglutarate reductase activity [GO:0061759]; L-lactate dehydrogenase activity [GO:0004459]; lactate metabolic process [GO:0006089]; pyruvate metabolic process [GO:0006090]	lactate metabolic process [GO:0006089]; pyruvate metabolic process [GO:0006090]	alpha-ketoglutarate reductase activity [GO:0061759]; L-lactate dehydrogenase activity [GO:0004459]	mitochondrion [GO:0005739]	GO:0004459; GO:0005739; GO:0006089; GO:0006090; GO:0061759	SUBCELLULAR LOCATION: Cytoplasm {ECO:0000250}.	LDH/MDH superfamily, LDH family		2.56316	24.7757	48.0599	3.92452e-09	7.07591e-06	9.66405	5.91001			Q95028	FBgn0001258	Ldh	2.56316	7.07591e-06
P48612	P48612	Protein pelota	IPR042226;IPR005140;IPR005141;IPR005142;IPR038069;IPR029064;IPR004405;	PF03463;PF03464;PF03465;	P48612;	EILQDPAVLAK;EYVNLVESIR;KVQNETATGSSTSSR;VQNETATGSSTSSR	4	P48612	PELO_DROME	reviewed	pelo	Drosophila melanogaster (Fruit fly)	cytoplasm [GO:0005737]; Dom34-Hbs1 complex [GO:1990533]; nucleus [GO:0005634]; metal ion binding [GO:0046872]; RNA endonuclease activity [GO:0004521]; compound eye morphogenesis [GO:0001745]; female germ-line stem cell asymmetric division [GO:0048132]; G2/MI transition of meiotic cell cycle [GO:0008315]; germ-line stem cell population maintenance [GO:0030718]; male germ-line stem cell population …	compound eye morphogenesis [GO:0001745]; female germ-line stem cell asymmetric division [GO:0048132]; G2/MI transition of meiotic cell cycle [GO:0008315]; germ-line stem cell population maintenance [GO:0030718]; male germ-line stem cell population maintenance [GO:0036098]; male meiosis I [GO:0007141]; meiotic cell cycle [GO:0051321]; meiotic nuclear membrane disassembly [GO:0051078]; meiotic spin…	metal ion binding [GO:0046872]; RNA endonuclease activity [GO:0004521]	cytoplasm [GO:0005737]; Dom34-Hbs1 complex [GO:1990533]; nucleus [GO:0005634]	GO:0000212; GO:0001745; GO:0004521; GO:0005634; GO:0005737; GO:0006417; GO:0007141; GO:0007291; GO:0008315; GO:0016441; GO:0030718; GO:0032790; GO:0036098; GO:0046872; GO:0048132; GO:0048137; GO:0051078; GO:0051321; GO:0070481; GO:0070651; GO:0070966; GO:0071025; GO:1990533	SUBCELLULAR LOCATION: Nucleus {ECO:0000269|PubMed:30824860}. Cytoplasm {ECO:0000269|PubMed:16280348, ECO:0000269|PubMed:30824860}.	Eukaryotic release factor 1 family, Pelota subfamily		-1.00246	21.6896	-9.13231	8.5838e-05	0.00644858	2.13826	0.499149			P48612	FBgn0011207	pelo	-1.00246	0.00644858
Q9VXK6	Q9VXK6	Eukaryotic translation initiation factor 5 (eIF-5)	IPR016024;IPR045196;IPR002735;IPR016189;IPR016190;IPR003307;	PF01873;PF02020;	Q9VXK6;	AMPFVLWLK;FTLNNPK;IDIFYELVK;LQDLLDGFIR;LQDLTDGAK;NIAAEIHEK;NPPSLNPAAQGSSLTEGK;NPPSLNPAAQGSSLTEGKR;NQTISQSCK;NRPLLLR;QLDDVQTHK;SVTDIFYR;TVLVNMAEVAR;VNTFIVK	14	Q9VXK6	IF5_DROME	reviewed	eIF5	Drosophila melanogaster (Fruit fly)	cytosol [GO:0005829]; eukaryotic initiation factor eIF2 binding [GO:0071074]; GDP-dissociation inhibitor activity [GO:0005092]; GTP binding [GO:0005525]; translation initiation factor activity [GO:0003743]; formation of cytoplasmic translation initiation complex [GO:0001732]; formation of translation preinitiation complex [GO:0001731]; translational initiation [GO:0006413]	formation of cytoplasmic translation initiation complex [GO:0001732]; formation of translation preinitiation complex [GO:0001731]; translational initiation [GO:0006413]	eukaryotic initiation factor eIF2 binding [GO:0071074]; GDP-dissociation inhibitor activity [GO:0005092]; GTP binding [GO:0005525]; translation initiation factor activity [GO:0003743]	cytosol [GO:0005829]	GO:0001731; GO:0001732; GO:0003743; GO:0005092; GO:0005525; GO:0005829; GO:0006413; GO:0071074		EIF-2-beta/eIF-5 family		-1.03209	25.5621	-13.1547	1.01054e-05	0.00338301	4.31764	0.489002			Q9VXK6	FBgn0030719	eIF5	-1.03209	0.00338301
A1ZAX1	A1ZAX1	Eukaryotic translation initiation factor 3 subunit C (eIF3c) (Eukaryotic translation initiation factor 3 subunit 8)	IPR027516;IPR008905;IPR000717;IPR036390;	PF05470;PF01399;	A1ZAX1;	ALPVISK;ALPVISKEENGITPR;DAEIDVPLVLAK;DDTDRIR;DISDQHNLGTAVSVK;DLVLMSHLQDNIDAADPATR;ECDPHSNDYVSR;EHVVAAAK;ELLAQGLLPQR;FDPEVLK;FIKEESLR;GELPATTSTSVDVMDK;GHVVEKPK;IKDIPNTLSSFEDLTR;KIEHLYYK;LDDEFVK;LKDEVNVVK;LLEIMSAR;LQALAMQFVDK;MFEKDAEIDVPLVLAK;MIINEELMASLDDPSETVGMHR;MMANLGLCAFR;NQNNQGGNWLGQR;QGNFFQR;QQQQQQQVQTIDEE;QSLVGPPESMR;RAEDDEDGEWETVVK;RGELPATTSTSVDVMDK;RYENLTSIIK;SAEQEKIEK;TFYQQLR;VHSIISK;VTN…	34	A1ZAX1	EIF3C_DROME	reviewed	eIF3c	Drosophila melanogaster (Fruit fly)	cytosol [GO:0005829]; eukaryotic 43S preinitiation complex [GO:0016282]; eukaryotic 48S preinitiation complex [GO:0033290]; eukaryotic translation initiation factor 3 complex [GO:0005852]; RNA binding [GO:0003723]; translation initiation factor activity [GO:0003743]; translation initiation factor binding [GO:0031369]; formation of cytoplasmic translation initiation complex [GO:0001732]; translati…	formation of cytoplasmic translation initiation complex [GO:0001732]; translational initiation [GO:0006413]	RNA binding [GO:0003723]; translation initiation factor activity [GO:0003743]; translation initiation factor binding [GO:0031369]	cytosol [GO:0005829]; eukaryotic 43S preinitiation complex [GO:0016282]; eukaryotic 48S preinitiation complex [GO:0033290]; eukaryotic translation initiation factor 3 complex [GO:0005852]	GO:0001732; GO:0003723; GO:0003743; GO:0005829; GO:0005852; GO:0006413; GO:0016282; GO:0031369; GO:0033290	SUBCELLULAR LOCATION: Cytoplasm {ECO:0000255|HAMAP-Rule:MF_03002}.	EIF-3 subunit C family		-1.04808	26.5421	-8.32137	0.000146192	0.00753097	1.57354	0.48361			A1ZAX1	FBgn0034258	eIF3c	-1.04808	0.00753097
Q8T088	Q8T088	WD repeat-containing protein 55 homolog	IPR015943;IPR019775;IPR036322;IPR001680;	PF00400;		SPISLMIPITDR;YNEKHNAYK	2	Q8T088	WDR55_DROME	reviewed		Drosophila melanogaster (Fruit fly)	defense response to Gram-negative bacterium [GO:0050829]	defense response to Gram-negative bacterium [GO:0050829]			GO:0050829		WD repeat WDR55 family		-1.09921	24.1898	-12.3565	5.19123e-05	0.00519989	2.83608	0.466771			Q8T088	FBgn0037943	CG14722	-1.09921	0.00519989
Q9VP22	Q9VP22	Cyclin-dependent kinase 12 (EC 2.7.11.22) (EC 2.7.11.23) (Cell division protein kinase 12) (dCdk12)	IPR011009;IPR000719;IPR017441;IPR008271;	PF12330;PF00069;	Q9VP22;	ESDEKNVTSSGSANK;RAEDSSDPVAAGSR;YGTTVSSTPSHTTR	3	Q9VP22	CDK12_DROME	reviewed	Cdk12	Drosophila melanogaster (Fruit fly)	cyclin/CDK positive transcription elongation factor complex [GO:0008024]; nuclear chromosome [GO:0000228]; nuclear cyclin-dependent protein kinase holoenzyme complex [GO:0019908]; nucleus [GO:0005634]; polytene chromosome [GO:0005700]; polytene chromosome puff [GO:0005703]; ATP binding [GO:0005524]; cyclin binding [GO:0030332]; cyclin-dependent protein serine/threonine kinase activity [GO:0004693…	positive regulation of transcription by RNA polymerase II [GO:0045944]; positive regulation of transcription elongation by RNA polymerase II [GO:0032968]; protein phosphorylation [GO:0006468]; transcription by RNA polymerase II [GO:0006366]	ATP binding [GO:0005524]; cyclin binding [GO:0030332]; cyclin-dependent protein serine/threonine kinase activity [GO:0004693]; protein serine kinase activity [GO:0106310]; RNA polymerase II CTD heptapeptide repeat kinase activity [GO:0008353]	cyclin/CDK positive transcription elongation factor complex [GO:0008024]; nuclear chromosome [GO:0000228]; nuclear cyclin-dependent protein kinase holoenzyme complex [GO:0019908]; nucleus [GO:0005634]; polytene chromosome [GO:0005700]; polytene chromosome puff [GO:0005703]	GO:0000228; GO:0004693; GO:0005524; GO:0005634; GO:0005700; GO:0005703; GO:0006366; GO:0006468; GO:0008024; GO:0008353; GO:0019908; GO:0030332; GO:0032968; GO:0045944; GO:0106310	SUBCELLULAR LOCATION: Nucleus {ECO:0000269|PubMed:20952539}. Chromosome {ECO:0000269|PubMed:20952539}. Note=Localizes to active genes.	Protein kinase superfamily, CMGC Ser/Thr protein kinase family, CDC2/CDKX subfamily		-1.13451	19.7075	-7.32111	0.000300828	0.0113471	0.79881	0.455488			Q9VP22	FBgn0037093	Cdk12	-1.13451	0.0113471
Q9VZQ1	Q9VZQ1	YTH domain-containing protein 1 (Splicing factor YT521) (YT521-B)	IPR007275;IPR045168;	PF04146;	Q9VZQ1;	DIPQVAWVLPPSISPK;GSNHDHLGPMR;SNNSDNVQLSK;TTSSEASDKVK	4	Q9VZQ1	YTDC1_DROME	reviewed	Ythdc1	Drosophila melanogaster (Fruit fly)	nucleoplasm [GO:0005654]; nucleus [GO:0005634]; mRNA binding [GO:0003729]; N6-methyladenosine-containing RNA reader activity [GO:1990247]; pre-mRNA binding [GO:0036002]; cell differentiation [GO:0030154]; mRNA splicing, via spliceosome [GO:0000398]; regulation of alternative mRNA splicing, via spliceosome [GO:0000381]; sex determination [GO:0007530]; sex differentiation [GO:0007548]	cell differentiation [GO:0030154]; mRNA splicing, via spliceosome [GO:0000398]; regulation of alternative mRNA splicing, via spliceosome [GO:0000381]; sex determination [GO:0007530]; sex differentiation [GO:0007548]	mRNA binding [GO:0003729]; N6-methyladenosine-containing RNA reader activity [GO:1990247]; pre-mRNA binding [GO:0036002]	nucleoplasm [GO:0005654]; nucleus [GO:0005634]	GO:0000381; GO:0000398; GO:0003729; GO:0005634; GO:0005654; GO:0007530; GO:0007548; GO:0030154; GO:0036002; GO:1990247	SUBCELLULAR LOCATION: Nucleus {ECO:0000269|PubMed:27919077, ECO:0000269|PubMed:27919081, ECO:0000269|PubMed:28675155}.			-1.15218	22.7953	-6.78421	0.000458596	0.0129195	0.342265	0.449944			Q9VZQ1	FBgn0027616	Ythdc1	-1.15218	0.0129195
P54397	P54397	39 kDa FK506-binding nuclear protein (EC 5.2.1.8) (Peptidyl-prolyl cis-trans isomerase) (PPIase) (Rotamase)	IPR041232;IPR046357;IPR001179;IPR023566;	PF00254;PF17800;	P54397;	AIPQVALDLNFSK;AIPQVALDLNFSKGDR;FALGGGEVIK;GWDVGVAGMK;IVDQVVGK;IVDQVVGKGEEAK;KYSQTIIK;LQSNNKTFDSLLK;LYLAAEK;QEYIVATVTK;SFHISGVALDK;SFHISGVALDKGQEAK;TFDSLLK;TITGGVK;VITCPPHMAYGAR;VSVYYIGR;YSQTIIK	17	P54397	FKB39_DROME	reviewed	Fkbp39	Drosophila melanogaster (Fruit fly)	chromatin [GO:0000785]; heterochromatin [GO:0000792]; nucleolus [GO:0005730]; FK506 binding [GO:0005528]; juvenile hormone response element binding [GO:0070594]; peptidyl-prolyl cis-trans isomerase activity [GO:0003755]; juvenile hormone mediated signaling pathway [GO:0035626]; negative regulation of autophagy [GO:0010507]; negative regulation of macroautophagy [GO:0016242]	juvenile hormone mediated signaling pathway [GO:0035626]; negative regulation of autophagy [GO:0010507]; negative regulation of macroautophagy [GO:0016242]	FK506 binding [GO:0005528]; juvenile hormone response element binding [GO:0070594]; peptidyl-prolyl cis-trans isomerase activity [GO:0003755]	chromatin [GO:0000785]; heterochromatin [GO:0000792]; nucleolus [GO:0005730]	GO:0000785; GO:0000792; GO:0003755; GO:0005528; GO:0005730; GO:0010507; GO:0016242; GO:0035626; GO:0070594	SUBCELLULAR LOCATION: Nucleus {ECO:0000305}.	FKBP-type PPIase family		-1.15899	26.1543	-8.68412	0.000114595	0.00688717	1.83264	0.447825			P54397	FBgn0013269	Fkbp39	-1.15899	0.00688717
P26686						LDDTELNGR;LIVENLSSR;NEGVVEFASLSDMK;QAGEVTYADAHK;QAGEVTYADAHKQR;TAIEKLDDTELNGR;VSWQDLKDYMR;VYVGGLPYGVR;YGPPLRTEYR	9	P26686													-1.31036	27.2811	-7.83782	0.000205219	0.00860488	1.21061	0.403219			P26686	FBgn0004587	B52	-1.31036	0.00860488
P22058	P22058	Chromosomal protein D1	IPR017956;	PF02178;	P22058;	GRPSLAAGK;NIDDDADDADSADQGQHNSKK;SGSGGSTGYVPTGRPR;SSGGAGSGSGDSVK;SSTAAVAAISPGIK	5	P22058	CPD1_DROME	reviewed	D1	Drosophila melanogaster (Fruit fly)	cytoplasm [GO:0005737]; heterochromatin [GO:0000792]; nucleosome [GO:0000786]; nucleus [GO:0005634]; polytene chromosome [GO:0005700]; minor groove of adenine-thymine-rich DNA binding [GO:0003680]; satellite DNA binding [GO:0003696]		minor groove of adenine-thymine-rich DNA binding [GO:0003680]; satellite DNA binding [GO:0003696]	cytoplasm [GO:0005737]; heterochromatin [GO:0000792]; nucleosome [GO:0000786]; nucleus [GO:0005634]; polytene chromosome [GO:0005700]	GO:0000786; GO:0000792; GO:0003680; GO:0003696; GO:0005634; GO:0005700; GO:0005737	SUBCELLULAR LOCATION: Nucleus. Chromosome.			-1.3285	24.053	-5.85029	0.00102116	0.0192711	-0.529927	0.398181			P22058	FBgn0000412	D1	-1.3285	0.0192711
P13469	P13469	DNA-binding protein modulo	IPR012677;IPR035979;IPR000504;	PF00076;	P13469;	AILVTNLTSDATEADLR;AILVTNLTSDATEADLRK;ALAQLDGK;ALTLGDNVLSVSQPR;AVLAFVTFK;DLVALFAK;DTKPNFGK;FGDVEEIDVVCSK;FTNLNGNK;HESYSSDALEK;IPLGTPK;ISQESISR;KFGDVEEIDVVCSK;KVFNDSGEIESIIMLGQK;LASVDDIPK;LASVDDIPKALK;LHSTELFSR;NQIVFVTNLPNEYLHK;RLAIGQTR;SEENRGIPK;SFLANESIVNNAPIFIEPNSLLK;STKVQEEETVVPQSPSK;TSELTLVVENVGK;TSELTLVVENVGKHESYSSDALEK;TVNKFEWK;TVVVGLIGPNITK;TVVVGLIGPNITKDDLK;VAPVEAVTISSNR;VAPVEAVTISSNRLMPR;…	33	P13469	MODU_DROME	reviewed	mod	Drosophila melanogaster (Fruit fly)	cytoplasm [GO:0005737]; nuclear speck [GO:0016607]; nucleolus [GO:0005730]; nucleus [GO:0005634]; protein-containing complex [GO:0032991]; DNA binding [GO:0003677]; RNA binding [GO:0003723]; sequence-specific DNA binding [GO:0043565]; mRNA splicing, via spliceosome [GO:0000398]	mRNA splicing, via spliceosome [GO:0000398]	DNA binding [GO:0003677]; RNA binding [GO:0003723]; sequence-specific DNA binding [GO:0043565]	cytoplasm [GO:0005737]; nuclear speck [GO:0016607]; nucleolus [GO:0005730]; nucleus [GO:0005634]; protein-containing complex [GO:0032991]	GO:0000398; GO:0003677; GO:0003723; GO:0005634; GO:0005730; GO:0005737; GO:0016607; GO:0032991; GO:0043565	SUBCELLULAR LOCATION: Nucleus.			-1.33042	28.0203	-22.1646	4.38742e-07	0.000395526	7.07529	0.397653			P13469	FBgn0002780	mod	-1.33042	0.000395526
Q06943	Q06943	High mobility group protein Z (HMG-Z)	IPR009071;IPR036910;	PF00505;		AVKEYEANGGTDSGAPK;DKTEWEQK;EYEANGGTDSGAPK;MKEEYNK	4	Q06943	HMGZ_DROME	reviewed	HmgZ	Drosophila melanogaster (Fruit fly)	chromosome [GO:0005694]; nucleus [GO:0005634]; transcription cis-regulatory region binding [GO:0000976]		transcription cis-regulatory region binding [GO:0000976]	chromosome [GO:0005694]; nucleus [GO:0005634]	GO:0000976; GO:0005634; GO:0005694	SUBCELLULAR LOCATION: Nucleus {ECO:0000305}. Chromosome {ECO:0000305}.	HMGB family		-1.4845	22.2798	-9.34192	7.53077e-05	0.00634158	2.27599	0.357372			Q06943	FBgn0010228	HmgZ	-1.4845	0.00634158
Q05783	Q05783	High mobility group protein D (HMG-D)	IPR009071;IPR036910;	PF00505;	Q05783;	AKDDYDR;AVKEFEANGGSSAANGGGAK;DKSEWEAK;EFEANGGSSAANGGGAK;ENPGIKVTEVAK;KEESDEDDDDESE;RGGELWR;RPLSAYMLWLNSAR;VTEVAKR	9	Q05783	HMGD_DROME	reviewed	HmgD	Drosophila melanogaster (Fruit fly)	chromatin [GO:0000785]; nucleus [GO:0005634]; DNA binding [GO:0003677]; DNA binding, bending [GO:0008301]; minor groove of adenine-thymine-rich DNA binding [GO:0003680]; transcription cis-regulatory region binding [GO:0000976]; chromatin organization [GO:0006325]	chromatin organization [GO:0006325]	DNA binding [GO:0003677]; DNA binding, bending [GO:0008301]; minor groove of adenine-thymine-rich DNA binding [GO:0003680]; transcription cis-regulatory region binding [GO:0000976]	chromatin [GO:0000785]; nucleus [GO:0005634]	GO:0000785; GO:0000976; GO:0003677; GO:0003680; GO:0005634; GO:0006325; GO:0008301	SUBCELLULAR LOCATION: Nucleus. Chromosome.	HMGB family		-1.63823	26.3798	-9.65703	6.2156e-05	0.00589827	2.47712	0.321251			Q05783	FBgn0004362	HmgD	-1.63823	0.00589827
Q9V895	Q9V895	Acidic leucine-rich nuclear phosphoprotein 32 family member A	IPR045081;IPR001611;IPR032675;	PF14580;	Q9V895;	ISSGLNYLTTSPK;KLELSDNR;KVNQITELNLDNCR;LQYLNLSGNK;STSIVGLTDEYTALESLSLINVGLTTLK	5	Q9V895	AN32A_DROME	reviewed	Anp32a	Drosophila melanogaster (Fruit fly)	cytoplasm [GO:0005737]; endoplasmic reticulum [GO:0005783]; nucleoplasm [GO:0005654]; nucleus [GO:0005634]; perinuclear region of cytoplasm [GO:0048471]; histone binding [GO:0042393]; nucleocytoplasmic transport [GO:0006913]	nucleocytoplasmic transport [GO:0006913]	histone binding [GO:0042393]	cytoplasm [GO:0005737]; endoplasmic reticulum [GO:0005783]; nucleoplasm [GO:0005654]; nucleus [GO:0005634]; perinuclear region of cytoplasm [GO:0048471]	GO:0005634; GO:0005654; GO:0005737; GO:0005783; GO:0006913; GO:0042393; GO:0048471	SUBCELLULAR LOCATION: Nucleus. Cytoplasm. Note=Shuttles between nucleus and cytoplasm. {ECO:0000250}.	ANP32 family		-1.75832	25.3741	-14.9779	4.65883e-06	0.00279996	5.05724	0.295592			Q9V895	FBgn0034282	Mapmodulin	-1.75832	0.00279996
Q9VQF7	Q9VQF7	Bacchus			Q9VQF7;	AAAADAAGDAADNGTSK;DGEDAADAAAAAPAK;DGEDAADAAAAAPAKESVK;VAADDVSAVKDDLK	4	Q9VQF7	BACC_DROME	reviewed	Bacc	Drosophila melanogaster (Fruit fly)	nucleoplasm [GO:0005654]; nucleus [GO:0005634]; behavioral response to ethanol [GO:0048149]	behavioral response to ethanol [GO:0048149]		nucleoplasm [GO:0005654]; nucleus [GO:0005634]	GO:0005634; GO:0005654; GO:0048149	SUBCELLULAR LOCATION: Nucleus {ECO:0000269|PubMed:23142736}.			-2.03125	25.7823	-8.0569	0.000175612	0.00832189	1.37761	0.244644			Q9VQF7	FBgn0031453	Bacc	-2.03125	0.00832189
